# Supplementary material for: Genome Size Variation across a Cypriot Fabeae Tribe Germplasm Collection
Source: Plants (Basel). 2023 Mar 27;12(7):1469. doi: 10.3390/plants12071469 (PMC10096862; doi:10.3390/plants12071469)
Supplement: Supplementary file 1 [file plants-12-01469-s001.zip]

Archive with 2 entries (2 files):
- plants-2291282 supplementary.pdf
- suppl table S1.xlsx
