# Supplementary material for: Genome Size Variation across a Cypriot Fabeae Tribe Germplasm Collection
Source: Plants (Basel). 2023 Mar 27;12(7):1469. doi: 10.3390/plants12071469 (PMC10096862; doi:10.3390/plants12071469)
Supplement: Supplementary file 1 [file plants-12-01469-s001.zip › suppl table S1.xlsx]

## Sheet: Sheet1
Accession number	Taxon	1C (pg)	sd	CV	Lattitute	Longitute	Altitute
ARI00330	Lens culinaris	4.36111	0.00695245	0.159419	34.7761	32.7875	722.6
ARI00344	Lens culinaris	4.36427	0.00755344	0.173074	34.8234	33.3853	142.2
ARI00347	Lens culinaris	4.40414	0.00806158	0.183046	34.8518	33.0166	692.7
ARI00243	Lens culinaris	4.37679	0.0122247	0.279308	34.7402	32.73	473.4
ARI00329	Lens culinaris	4.36919	0.0199384	0.456341	34.7742	32.7886	702.6
ARI00304	Lens culinaris	4.31032	0.0264682	0.614065	35.1004	32.9804	202.3
ARI00318	Lens culinaris	4.32477	0.0267008	0.617393	34.7571	32.9706	241.2
ARI00328	Lens culinaris	4.38188	0.0272659	0.622243	34.7727	32.7885	687.2
ARI00240	Lens culinaris	4.34381	0.0297993	0.686019	34.7344	32.7264	440.5
ARI00323	Lens culinaris	4.36849	0.0339183	0.77643	34.777	32.7841	719.7
ARI00255	Lens culinaris	4.40467	0.0348771	0.791821	35.0257	32.3506	223.9
ARI00327	Lens culinaris	4.39126	0.0354976	0.808369	34.7725	32.7906	678
ARI00297	Lens culinaris	4.34143	0.0369204	0.85042	34.7604	32.5983	275.2
ARI00322	Lens culinaris	4.35847	0.0375011	0.860419	34.7778	32.7882	706.3
ARI00265	Lens culinaris	4.44758	0.0499827	1.12382	35.1344	33.074	213.2
ARI00336	Lens culinaris	4.20917	0.0493322	1.17202	34.8602	33.1914	484.1
ARI00332	Lens culinaris	4.34846	0.058394	1.34287	34.87	33.1537	661.8
ARI00316	Lens culinaris	4.3193	0.0610522	1.41347	34.7568	32.9659	253.4
ARI01530	Lens ervoides	3.44385	0.00731234	0.21233	34.9556	32.8257	1353.9
ARI01473	Lens ervoides	3.4708	0.0152668	0.439864	34.9056	32.6178	893.4
ARI00622	Lens ervoides	3.49386	0.0169347	0.484699	34.8832	32.9313	808.8
ARI01552	Lens ervoides	3.49201	0.0291542	0.834882	35.0207	32.6312	879.1
ARI01514	Lens ervoides	3.4368	0.0294967	0.85826	34.9194	33.1357	854.9
ARI01736	Lens nigricans	3.52097	0.00368638	0.104698	34.9103	33.3586	270.9
ARI01529	Lens nigricans	3.5233	0.020569	0.5838	34.9556	32.8257	1353.9
ARI01526	Lens nigricans	3.54782	0.0425197	1.19847	34.9934	32.8332	686.6
ARI01484	Lens orientalis	4.4213	0.0151896	0.343554	34.8042	32.8498	687.2
ARI01494	Lens orientalis	4.33254	0.0253238	0.584503	34.867	32.8267	800.1
ARI01964	Pisum fulvum	4.81682	0.0335072	0.69563	35.0105	33.968	107.3
ARI02215	Pisum fulvum	4.8674	0.0697385	1.43277	35.0577	33.0279	317.8
ARI01508	Pisum sativum subsp. biflorum	4.61067	0.0220087	0.477343	34.8925	33.1125	1069
ARI01445	Pisum sativum subsp. biflorum	4.47883	0.0687171	1.53427	34.9641	32.3808	611.8
ARI01738	Pisum sativum subsp. biflorum	4.43673	0.0697709	1.57258	34.9397	33.4879	139
ARI00246	Pisum sativum subsp. sativum	4.49291	0.0192737	0.428981	34.7384	32.7306	459.4
ARI00308	Pisum sativum subsp. sativum	4.54352	0.0311808	0.686269	35.0605	32.8903	329.6
ARI00260	Pisum sativum subsp. sativum	4.50602	0.0385429	0.855365	35.0973	32.5247	96.9
ARI02341	Pisum sativum subsp. sativum	4.57181	0.0444352	0.97194	34.8773	33.2599	785
ARI00343	Pisum sativum subsp. sativum	4.49626	0.053955	1.2	34.8216	33.3949	139.5
ARI00301	Pisum sativum subsp. sativum	4.52055	0.0587962	1.30064	35.0622	33.0869	369.3
ARI00989	Pisum sativum subsp. sativum	4.51625	0.0633165	1.40197	34.8456	33.1115	399.4
ARI01469	Pisum sativum subsp. sativum	4.52602	0.105747	2.33643	34.9018	32.5427	535.5
ARI02336	Vicia amphicarpa	1.6115	0.00473193	0.293634	34.6626	32.7705	10.6
ARI01765	Vicia amphicarpa	1.69628	0.0179337	1.05724	34.9863	33.4024	255.4
ARI01527	Vicia angustifolia	1.96879	0.00423172	0.21494	34.9556	32.8257	1353.9
ARI01499	Vicia angustifolia	2.08777	0.00884201	0.423515	34.6005	32.9871	6.9
ARI01904	Vicia angustifolia	1.92866	0.012715	0.659267	34.6621	32.7707	11.4
ARI01480	Vicia angustifolia	2.0936	0.0207402	0.990646	34.8042	32.8498	687.2
ARI01487	Vicia angustifolia	1.98646	0.0274913	1.38393	34.8687	32.8222	803.3
ARI01513	Vicia angustifolia	2.0089	0.0367928	1.83149	34.9194	33.1357	854.9
ARI01517	Vicia angustifolia	1.98708	0.0627417	3.15747	35.0719	32.8763	303.4
ARI01757	Vicia bithynica	3.87395	0.0304964	0.787216	34.7602	33.0978	82.5
ARI01515	Vicia bithynica	3.82084	0.0461695	1.20836	35.0719	32.8763	303.4
ARI01756	Vicia bithynica	3.80759	0.0563773	1.48066	34.725	33.2506	68.3
ARI01330	Vicia cassia	4.35622	0.00764497	0.175496	35.0159	32.9308	618
ARI01335	Vicia cassia	4.69438	0.0149657	0.3188	34.7851	33.4031	160.4
ARI01331	Vicia cassia	4.37272	0.0200127	0.457673	34.9851	32.934	831.1
ARI00333	Vicia cassia	4.37204	0.0306759	0.701638	34.9643	32.9642	1157.9
ARI01334	Vicia cassia	4.40512	0.0379717	0.861992	35.0122	33.037	515
ARI00542	Vicia cassia	4.44597	0.0766842	1.7248	34.9415	33.1889	874.2
ARI02420	vicia cretica	1.584	0.007	0.441919	34.9665	33.2075	689.3
ARI01608	Vicia cypria	5.49	0.022	0.400729	34.9056	32.6178	893.4
ARI01835	Vicia dalmatica	6.89014	0.00575591	0.0835384	34.6571	32.7598	900.989
ARI01326	Vicia dalmatica	6.85962	0.00708003	0.103213	34.933	32.8362	1256.6
ARI02335	Vicia dalmatica	6.9032	0.013223	0.191549	34.9485	32.9466	1192.3
ARI02334	Vicia dalmatica	6.92275	0.0260484	0.376273	34.9453	32.8372	1384.7
ARI01332	Vicia dalmatica	6.71567	0.0259385	0.386238	34.9764	32.94	890.6
ARI01333	Vicia dalmatica	6.94003	0.0701337	1.01057	34.8646	32.8213	792.7
ARI00334	Vicia ervilia	4.26105	0.00744599	0.174746	34.8665	33.1446	651.2
ARI00306	Vicia ervilia	4.23425	0.0116347	0.274775	35.0556	32.9108	386.6
ARI00237	Vicia ervilia	4.21953	0.0116465	0.276013	34.8803	32.3582	129.2
ARI00335	Vicia ervilia	4.30141	0.0139872	0.325176	34.8519	33.2046	465.9
ARI00228	Vicia ervilia	4.25239	0.0148169	0.348436	35.0458	32.938	518.1
ARI00314	Vicia ervilia	4.23459	0.0230917	0.54531	34.7335	32.9316	366
ARI00312	Vicia ervilia	4.22931	0.0247765	0.585829	34.7885	32.9659	481.5
ARI00235	Vicia ervilia	4.25356	0.0295464	0.694627	34.8414	32.4205	213.9
ARI00116	Vicia faba	13.8701	0.0304604	0.219612	34.7678	32.6371	146.8
ARI00113	Vicia faba	13.7743	0.0319336	0.231834	34.6556	32.904	16
ARI00166	Vicia faba	13.9348	0.0330756	0.23736	35.0781	33.0033	282.4
ARI00187	Vicia faba	13.9832	0.0455404	0.325679	34.9169	32.5379	581.3
ARI00194	Vicia faba	13.9098	0.0483546	0.347629	34.9493	32.5051	282.6
ARI00199	Vicia faba	13.8701	0.0488827	0.352433	34.9926	33.1315	515.9
ARI00157	Vicia faba	13.6613	0.0508833	0.372463	35.1252	33.2044	247.5
ARI00133	Vicia faba	13.9353	0.0654284	0.469517	35.0053	33.9284	40.9
ARI00196	Vicia faba	13.678	0.0919095	0.671952	34.8638	32.6138	681.8
ARI00127	Vicia faba	13.8887	0.113238	0.815327	34.7067	32.5826	107
ARI00195	Vicia faba	13.9091	0.115531	0.830615	34.9151	32.5788	358.5
ARI00121	Vicia faba	13.7476	0.120532	0.876749	34.727	32.4978	20
ARI00126	Vicia faba	13.7869	0.125388	0.909475	34.7129	32.5442	20
ARI00173	Vicia faba	13.661	0.287434	2.10405	34.9952	32.4975	384.6
ARI01531	Vicia hybrida	6.69464	0.0297024	0.443674	34.9018	32.5427	535.5
ARI01849	Vicia hybrida	6.79736	0.0403395	0.593458	34.8776	32.484	427.3
ARI01917	Vicia hybrida	6.55965	0.0568486	0.86664	34.8838	32.6619	496.9
ARI01903	Vicia hybrida	6.5424	0.0567996	0.868177	34.6621	32.7707	11.4
ARI01492	Vicia hybrida	6.66985	0.0691678	1.03702	34.867	32.8267	800.1
ARI01441	Vicia hybrida	6.67746	0.0737104	1.10387	34.869	33.2979	602.4
ARI01465	Vicia hybrida	6.70122	0.0832834	1.24281	34.8812	32.4947	435.6
ARI01471	Vicia hybrida	6.69157	0.146296	2.18627	34.9056	32.6178	893.4
ARI01498	Vicia hybrida	6.72164	0.153386	2.28198	34.6005	32.9871	6.9
ARI01455	Vicia hybrida	6.60043	0.185606	2.81203	35.0345	32.3683	92.1
ARI01488	Vicia hybrida	6.97095	0.236983	3.39957	34.8687	32.8222	803.3
ARI01775	Vicia johannis	6.935	0.014	0.201875	34.8055	32.9666	436.1
ARI01776	Vicia lathyroides	2.48415	0.0243339	0.97957	34.9383	32.9333	1121
ARI01749	Vicia lathyroides	2.53291	0.0323633	1.27771	35.013	33.0813	473.7
ARI01528	Vicia lathyroides	2.58259	0.0934157	3.61713	34.9556	32.8257	1353.9
ARI01338	Vicia laxiflora	2.82295	0.00375454	0.133001	34.9851	32.934	831.1
ARI01339	Vicia laxiflora	2.82718	0.00791398	0.279925	35.0122	33.037	515
ARI01343	Vicia lunata	1.78022	0.0048831	0.274298	34.9643	32.9642	1157.9
ARI01341	Vicia lunata	1.77948	0.00725136	0.407498	35.0122	33.037	515
ARI01340	Vicia lunata	1.76755	0.00772442	0.437012	35.0159	32.9308	618
ARI01155	Vicia lunata	1.79649	0.0130497	0.726401	35.0645	32.6167	865.3
ARI01342	Vicia lunata	1.82426	0.0148185	0.812299	34.9643	32.9642	1157.9
ARI02395	Vicia lutea	7.304	0.011	0.150602	34.8646	32.8213	792.7
ARI01772	Vicia narbonensis	6.9433	0.00875259	0.126058	34.9396	33.4878	139.1
ARI01755	Vicia narbonensis	6.91203	0.0136114	0.196923	34.7443	32.4967	79.6
ARI01497	Vicia narbonensis	6.94562	0.0232105	0.334175	34.6005	32.9871	6.9
ARI01742	Vicia narbonensis	6.99391	0.12676	1.81244	35.0516	33.0479	437.5
ARI02285	Vicia palaestina	2.2406	0.019	0.847987	34.9315	33.4116	285.2
ARI01582	Vicia parviflora	2.6539	0.0100776	0.379728	35.0345	32.3683	92.1
ARI01649	Vicia parviflora	2.67324	0.0186079	0.696078	35.0719	32.8763	303.4
ARI01850	Vicia parviflora	2.52588	0.0228642	0.9052	34.8776	32.484	427.3
ARI02286	Vicia peregrina	8.86249	0.0117824	0.132947	34.8646	32.8213	792.7
ARI01614	Vicia peregrina	8.92476	0.0164181	0.183961	34.8122	32.5737	366.6
ARI01916	Vicia peregrina	8.96045	0.0260856	0.291119	34.8838	32.6619	496.9
ARI02284	Vicia peregrina	9.03787	0.0299282	0.331142	35.1306	33.4003	156.5
ARI01672	Vicia peregrina	9.00033	0.0315243	0.350257	34.9756	32.8232	1031.5
ARI01851	Vicia peregrina	9.03806	0.134583	1.48907	34.8776	32.484	427.3
ARI02291	Vicia pubescence	2.80547	0.00272211	0.0970286	35.0122	33.037	515
ARI02289	Vicia pubescence	2.81411	0.00371724	0.132093	35.0122	33.037	515
ARI02287	Vicia pubescence	2.81171	0.00423401	0.150585	35.0159	32.9308	618
ARI02288	Vicia pubescence	2.83111	0.00826673	0.291996	35.0122	33.037	515
ARI02290	Vicia pubescence	2.82409	0.0110579	0.391557	34.9076	33.3619	275.1
ARI02101	Vicia pubescence	2.66655	0.0158665	0.595021	34.8776	32.484	427.3
ARI02282	Vicia sativa subsp. sativa	1.78567	0.00413843	0.231758	34.6621	32.7707	11.4
ARI00227	Vicia sativa subsp. sativa	1.7755	0.00481619	0.271259	35.0495	32.9389	594.9
ARI00311	Vicia sativa subsp. sativa	1.75119	0.00529648	0.30245	34.7968	32.9426	416.5
ARI00223	Vicia sativa subsp. sativa	1.80138	0.00683824	0.379611	34.7967	33.4589	36.1
ARI00258	Vicia sativa subsp. sativa	1.82226	0.00762469	0.41842	35.0189	32.4474	58.3
ARI00325	Vicia sativa subsp. sativa	1.76446	0.00767608	0.435039	34.7575	32.7858	572.3
ARI00238	Vicia sativa subsp. sativa	1.80534	0.00785594	0.435149	34.8756	32.3591	100.7
ARI00263	Vicia sativa subsp. sativa	1.76874	0.0110442	0.624409	34.9999	32.4752	242.2
ARI00331	Vicia sativa subsp. sativa	1.79721	0.0148132	0.824231	34.8491	33.1497	515.5
ARI01505	Vicia sativa subsp. sativa	1.99917	0.0196672	0.983769	34.9052	33.091	1016.7
ARI00233	Vicia sativa subsp. sativa	1.73296	0.0178562	1.03038	34.8274	32.4642	407.2
ARI01502	Vicia sativa subsp. sativa	1.72599	0.0226998	1.31517	34.8698	33.2929	646.1
ARI01853	Vicia sativa subsp. sativa	1.81781	0.0315067	1.73322	34.8776	32.484	427.3
ARI01697	Vicia sativa subsp. sativa	1.7704	0.0377633	2.13304	34.9024	32.9424	859.7
ARI00264	Vicia sativa subsp. sativa	1.74137	0.0376935	2.1646	34.988	32.4831	319.7
ARI00271	Vicia sativa subsp. sativa	1.82034	0.0599957	3.29586	35.0223	32.5175	386.6
ARI00307	Vicia sativa subsp. sativa	1.86174	0.0711895	3.82381	35.0387	32.8924	404.6
ARI02292	Vicia villosa subsp. eriocarpa	1.87182	0.00681329	0.363993	34.7827	33.4119	199.9
ARI01854	Vicia villosa subsp. eriocarpa	1.7836	0.00658928	0.369438	34.9203	33.4222	289.2
ARI02293	Vicia villosa subsp. eriocarpa	1.94701	0.00726692	0.373234	34.7859	33.4093	179.2
ARI02294	Vicia villosa subsp. eriocarpa	1.81871	0.0125479	0.689936	34.9156	33.3926	344.1
ARI02295	Vicia villosa subsp. eriocarpa	1.76557	0.0133969	0.758786	35.0449	33.0568	444.3
ARI01696	Vicia villosa subsp. eriocarpa	1.74812	0.0192367	1.10042	34.9024	32.9424	859.7
